# Supplementary material for: Post-COVID-19 Syndrome as Described by Patients: A Qualitative Study
Source: Healthcare (Basel). 2025 Mar 28;13(7):757. doi: 10.3390/healthcare13070757 (PMC11989186; doi:10.3390/healthcare13070757)
Supplement: Supplementary file 1 [file healthcare-13-00757-s001.zip]

Archive with 1 entries (1 files):
- healthcare-3502988-supplementary.pdf
